# Supplementary material for: In Silico Identification of miRNA–lncRNA Interactions in Male Reproductive Disorder Associated with COVID-19 Infection
Source: Cells. 2021 Jun 12;10(6):1480. doi: 10.3390/cells10061480 (PMC8231607; doi:10.3390/cells10061480)
Supplement: Supplementary file 1 [file cells-10-01480-s001.zip]

Archive with 3 entries (2 files):
- supplementary/
- supplementary/Supplementary 1.xlsx
- supplementary/Supplementary 2.xlsx
