# Supplementary material for: In Silico Identification of miRNA–lncRNA Interactions in Male Reproductive Disorder Associated with COVID-19 Infection
Source: Cells. 2021 Jun 12;10(6):1480. doi: 10.3390/cells10061480 (PMC8231607; doi:10.3390/cells10061480)
Supplement: Supplementary file 1 [file cells-10-01480-s001.zip › supplementary/Supplementary 1.xlsx]

## Sheet: Sheet1
The predicted interactions miRNA-ACE2 and miRNA-TMPRSS2
Gene Symbol	Uniprot	Pseudogene	MicroRNA	Integrated Score	Number of Sources	Score Class	Sources
ACE2	Q9BYF1		hsa-miR-1183	0.304772	12	High	BCmicrO|CoMeTa|DIANA|ElMMo3|MBStar|MirAncesTar|miRDB|MirMAP|Mirza-G|RepTar|RNAhybrid|TargetSpy
ACE2	Q9BYF1		hsa-miR-1208	0.219205	10	High	BiTargeting|CoMeTa|DIANA|ElMMo3|MBStar|MirAncesTar|MirMAP|Mirza-G|RepTar|RNAhybrid
ACE2	Q9BYF1		hsa-miR-1225-5p	0.249458	10	High	BCmicrO|CoMeTa|DIANA|ElMMo3|MBStar|MirAncesTar|miRDB|MirMAP|Mirza-G|RNAhybrid
ACE2	Q9BYF1		hsa-miR-1231	0.19889	9	High	BCmicrO|DIANA|ElMMo3|MirAncesTar|mirCoX|MirMAP|MultiMiTar|RNAhybrid|TargetSpy
ACE2	Q9BYF1		hsa-miR-1245a	0.267934	11	High	BCmicrO|CoMeTa|DIANA|ElMMo3|MBStar|MirAncesTar|miRDB|MirMAP|Mirza-G|RepTar|RNAhybrid
ACE2	Q9BYF1		hsa-miR-1246	0.329054	13	High	BCmicrO|CoMeTa|DIANA|ElMMo3|MBStar|MirAncesTar|miRDB|MirMAP|MirSNP|Mirza-G|RepTar|RNAhybrid|TargetSpy
ACE2	Q9BYF1		hsa-miR-125a-5p	0.249883	11	High	BCmicrO|BiTargeting|DIANA|ElMMo3|MirAncesTar|miRcode|mirCoX|MirMAP|Mirza-G|RepTar|RNAhybrid
ACE2	Q9BYF1		hsa-miR-125b-5p	0.248071	10	High	BCmicrO|BiTargeting|DIANA|ElMMo3|MirAncesTar|miRcode|MirMAP|Mirza-G|RepTar|RNAhybrid
ACE2	Q9BYF1		hsa-miR-1278	0.20272	10	High	BCmicrO|DIANA|ElMMo3|MBStar|MirAncesTar|mirCoX|MirMAP|Mirza-G|RNAhybrid|TargetSpy
ACE2	Q9BYF1		hsa-miR-128-3p	0.247276	6	High	BCmicrO|DIANA|MirAncesTar|miRcode|MirMAP|RNAhybrid
ACE2	Q9BYF1		hsa-miR-1284	0.188809	9	High	BCmicrO|DIANA|ElMMo3|MBStar|MirAncesTar|MirMAP|Mirza-G|RepTar|RNAhybrid
ACE2	Q9BYF1		hsa-miR-1301-3p	0.259402	10	High	BCmicrO|CoMeTa|DIANA|ElMMo3|MirAncesTar|miRDB|MirMAP|Mirza-G|RepTar|RNAhybrid
ACE2	Q9BYF1		hsa-miR-1303	0.254207	10	High	BCmicrO|CoMeTa|DIANA|ElMMo3|MBStar|MirAncesTar|miRDB|MirMAP|Mirza-G|RNAhybrid
ACE2	Q9BYF1		hsa-miR-1305	0.27918	11	High	CoMeTa|DIANA|ElMMo3|MBStar|MirAncesTar|miRDB|MirMAP|MirTar|Mirza-G|RepTar|RNAhybrid
ACE2	Q9BYF1		hsa-miR-141-3p	0.474032	16	Very High	BCmicrO|CoMeTa|DIANA|ElMMo3|MBStar|MAMI|microrna.org|MirAncesTar|mirbase|miRcode|mirCoX|miRDB|MirMAP|Mirza-G|RepTar|RNAhybrid
ACE2	Q9BYF1		hsa-miR-143-3p	0.207246	9	High	BCmicrO|DIANA|MBStar|MirAncesTar|miRcode|mirCoX|MirMAP|RepTar|RNAhybrid
ACE2	Q9BYF1		hsa-miR-144-3p	0.20065	7	High	BCmicrO|DIANA|MirAncesTar|miRcode|mirCoX|MirMAP|RNAhybrid
ACE2	Q9BYF1		hsa-miR-149-5p	0.295253	10	High	BCmicrO|CoMeTa|ElMMo3|microrna.org|MirAncesTar|mirCoX|miRDB|MirMAP|Mirza-G|RNAhybrid
ACE2	Q9BYF1		hsa-miR-150-5p	0.19795	5	High	BCmicrO|MirAncesTar|miRcode|mirCoX|RNAhybrid
ACE2	Q9BYF1		hsa-miR-182-5p	0.20694	7	High	BCmicrO|CoMeTa|MBStar|MirAncesTar|mirbase|miRcode|RNAhybrid
ACE2	Q9BYF1		hsa-miR-198	0.200867	7	High	BCmicrO|CoMeTa|MBStar|MirAncesTar|mirbase|mirCoX|RNAhybrid
ACE2	Q9BYF1		hsa-miR-200a-3p	0.434005	14	Very High	BCmicrO|CoMeTa|DIANA|ElMMo3|MAMI|microrna.org|MirAncesTar|mirbase|miRcode|miRDB|MirMAP|Mirza-G|RepTar|RNAhybrid
ACE2	Q9BYF1		hsa-miR-200b-3p	0.749713	16	Very High	BCmicrO|CoMeTa|DIANA|ElMMo3|MBStar|MAMI|microrna.org|MirAncesTar|mirbase|miRDB|MirMAP|Mirza-G|RepTar|RNAhybrid|TargetRank|TargetScan
ACE2	Q9BYF1		hsa-miR-200c-3p	0.744973	16	Very High	BCmicrO|CoMeTa|DIANA|ElMMo3|MBStar|MAMI|microrna.org|MirAncesTar|mirbase|miRDB|MirMAP|Mirza-G|RepTar|RNAhybrid|TargetRank|TargetScan
ACE2	Q9BYF1		hsa-miR-2052	0.198422	9	High	DIANA|ElMMo3|MBStar|MirAncesTar|miRDB|MirMAP|Mirza-G|RepTar|RNAhybrid
ACE2	Q9BYF1		hsa-miR-2113	0.197095	11	High	BiTargeting|DIANA|ElMMo3|MBStar|MirAncesTar|mirCoX|miRDB|MirMAP|Mirza-G|RepTar|RNAhybrid
ACE2	Q9BYF1		hsa-miR-218-5p	0.266524	8	High	BCmicrO|ElMMo3|MirAncesTar|miRcode|MirMAP|MultiMiTar|RepTar|RNAhybrid
ACE2	Q9BYF1		hsa-miR-221-3p	0.188731	8	High	BCmicrO|BiTargeting|CoMeTa|ElMMo3|MirAncesTar|mirCoX|MirMAP|RNAhybrid
ACE2	Q9BYF1		hsa-miR-23b-3p	0.198527	5	High	BCmicrO|MBStar|MirAncesTar|miRcode|RNAhybrid
ACE2	Q9BYF1		hsa-miR-27a-3p	0.220865	4	High	BCmicrO|MirAncesTar|miRcode|RNAhybrid
ACE2	Q9BYF1		hsa-miR-300	0.455204	14	Very High	BCmicrO|CoMeTa|DIANA|ElMMo3|MBStar|microrna.org|MirAncesTar|mirbase|miRDB|MirMAP|Mirza-G|RepTar|RNAhybrid|TargetRank
ACE2	Q9BYF1		hsa-miR-3065-5p	0.19128	9	High	BiTargeting|DIANA|ElMMo3|MBStar|MirAncesTar|miRDB|MirMAP|RepTar|RNAhybrid
ACE2	Q9BYF1		hsa-miR-326	0.337833	12	High	BCmicrO|CoMeTa|DIANA|ElMMo3|MBStar|microrna.org|MirAncesTar|miRDB|MirMAP|Mirza-G|RepTar|RNAhybrid
ACE2	Q9BYF1		hsa-miR-330-5p	0.267577	10	High	CoMeTa|DIANA|ElMMo3|MBStar|microrna.org|MirAncesTar|miRDB|MirMAP|Mirza-G|RNAhybrid
ACE2	Q9BYF1		hsa-miR-331-3p	0.258702	10	High	BCmicrO|BiTargeting|CoMeTa|ElMMo3|MirAncesTar|miRDB|MirMAP|Mirza-G|RepTar|RNAhybrid
ACE2	Q9BYF1		hsa-miR-345-3p	0.183361	9	High	BiTargeting|DIANA|MBStar|MirAncesTar|miRDB|MirMAP|Mirza-G|PITA|RNAhybrid
ACE2	Q9BYF1		hsa-miR-3529-3p	0.186577	7	High	BiTargeting|DIANA|MirAncesTar|miRDB|MirMAP|MirTar|RNAhybrid
ACE2	Q9BYF1		hsa-miR-362-5p	0.572301	15	Very High	BCmicrO|BiTargeting|CoMeTa|DIANA|ElMMo3|MBStar|MirAncesTar|miRDB|MirMAP|MirTar|Mirza-G|RepTar|RNAhybrid|TargetRank|TargetSpy
ACE2	Q9BYF1		hsa-miR-3658	0.219415	8	High	DIANA|ElMMo3|MBStar|MirAncesTar|miRDB|MirMAP|Mirza-G|RNAhybrid
ACE2	Q9BYF1		hsa-miR-371a-5p	0.389697	14	Very High	BCmicrO|BiTargeting|CoMeTa|DIANA|ElMMo3|MBStar|microrna.org|MirAncesTar|mirbase|miRDB|MirMAP|Mirza-G|RepTar|RNAhybrid
ACE2	Q9BYF1		hsa-miR-374c-5p	0.196486	9	High	DIANA|ElMMo3|MBStar|MirAncesTar|miRDB|MirMAP|MirTar|Mirza-G|RNAhybrid
ACE2	Q9BYF1		hsa-miR-376c-3p	0.276591	6	High	CoMeTa|ElMMo3|microrna.org|MirAncesTar|RNAhybrid|TargetRank
ACE2	Q9BYF1		hsa-miR-381-3p	0.413687	13	Very High	BCmicrO|CoMeTa|DIANA|ElMMo3|MBStar|microrna.org|MirAncesTar|mirbase|miRDB|MirMAP|Mirza-G|RNAhybrid|TargetRank
ACE2	Q9BYF1		hsa-miR-3908	0.260932	9	High	BiTargeting|DIANA|ElMMo3|MirAncesTar|miRDB|MirMAP|MirTar|Mirza-G|RNAhybrid
ACE2	Q9BYF1		hsa-miR-410-3p	0.202631	6	High	BiTargeting|CoMeTa|MBStar|MAMI|MirAncesTar|RNAhybrid
ACE2	Q9BYF1		hsa-miR-421	0.55558	16	Very High	BCmicrO|BiTargeting|CoMeTa|DIANA|ElMMo3|MBStar|microrna.org|MirAncesTar|mirbase|miRDB|MirMAP|MirTar|Mirza-G|RepTar|RNAhybrid|TargetRank
ACE2	Q9BYF1		hsa-miR-4270	0.209443	10	High	BiTargeting|DIANA|ElMMo3|MBStar|MirAncesTar|miRDB|MirMAP|Mirza-G|RepTar|RNAhybrid
ACE2	Q9BYF1		hsa-miR-4288	0.206025	9	High	BiTargeting|DIANA|ElMMo3|MBStar|MirAncesTar|miRDB|MirMAP|RepTar|RNAhybrid
ACE2	Q9BYF1		hsa-miR-429	0.629285	15	Very High	CoMeTa|DIANA|ElMMo3|MBStar|microrna.org|MirAncesTar|miRcode|miRDB|MirMAP|Mirza-G|RepTar|RNAhybrid|TargetRank|TargetScan|TargetSpy
ACE2	Q9BYF1		hsa-miR-4308	0.188164	9	High	BiTargeting|ElMMo3|MirAncesTar|miRDB|MirMAP|MirTar|Mirza-G|RepTar|RNAhybrid
ACE2	Q9BYF1		hsa-miR-4319	0.19912	9	High	BiTargeting|DIANA|ElMMo3|MirAncesTar|miRcode|MirMAP|Mirza-G|RepTar|RNAhybrid
ACE2	Q9BYF1		hsa-miR-4520-2-3p	0.209773	8	High	DIANA|MBStar|MirAncesTar|miRDB|MirMAP|MirTar|Mirza-G|RNAhybrid
ACE2	Q9BYF1		hsa-miR-4668-3p	0.199671	8	High	DIANA|MBStar|MirAncesTar|miRDB|MirMAP|MirTar|Mirza-G|RNAhybrid
ACE2	Q9BYF1		hsa-miR-4677-3p	0.183243	7	High	BiTargeting|MBStar|MirAncesTar|miRDB|MirMAP|Mirza-G|RNAhybrid
ACE2	Q9BYF1		hsa-miR-4693-5p	0.193409	9	High	BiTargeting|DIANA|MBStar|MirAncesTar|miRDB|MirMAP|MirTar|Mirza-G|RNAhybrid
ACE2	Q9BYF1		hsa-miR-4773	0.273065	8	High	DIANA|MBStar|MirAncesTar|miRDB|MirMAP|MirTar|Mirza-G|RNAhybrid
ACE2	Q9BYF1		hsa-miR-500a-5p	0.312423	10	High	DIANA|ElMMo3|MBStar|MirAncesTar|mirbase|miRDB|MirMAP|MirTar|Mirza-G|RNAhybrid
ACE2	Q9BYF1		hsa-miR-500b-5p	0.384325	10	Very High	DIANA|ElMMo3|MBStar|MirAncesTar|miRDB|MirMAP|MirTar|Mirza-G|RepTar|RNAhybrid
ACE2	Q9BYF1		hsa-miR-501-5p	0.23593	9	High	BCmicrO|DIANA|ElMMo3|MBStar|MirAncesTar|MirMAP|Mirza-G|RNAhybrid|TargetSpy
ACE2	Q9BYF1		hsa-miR-502-5p	0.380053	11	High	BCmicrO|CoMeTa|DIANA|ElMMo3|MirAncesTar|miRDB|MirMAP|Mirza-G|RepTar|RNAhybrid|TargetRank
ACE2	Q9BYF1		hsa-miR-511-5p	0.303973	9	High	BCmicrO|CoMeTa|DIANA|ElMMo3|miRDB|MirMAP|Mirza-G|RNAhybrid|TargetRank
ACE2	Q9BYF1		hsa-miR-520a-5p	0.384114	13	Very High	BiTargeting|CoMeTa|DIANA|ElMMo3|MirAncesTar|mirbase|miRDB|MirMAP|Mirza-G|RepTar|RNAhybrid|TargetRank|TargetSpy
ACE2	Q9BYF1		hsa-miR-521	0.231653	6	High	BCmicrO|CoMeTa|MAMI|MirAncesTar|mirbase|RNAhybrid
ACE2	Q9BYF1		hsa-miR-525-5p	0.384465	12	Very High	BCmicrO|CoMeTa|DIANA|ElMMo3|MirAncesTar|miRDB|MirMAP|Mirza-G|RepTar|RNAhybrid|TargetRank|TargetSpy
ACE2	Q9BYF1		hsa-miR-574-5p	0.363527	11	High	BCmicrO|CoMeTa|DIANA|ElMMo3|MBStar|MirAncesTar|mirbase|miRDB|MirMAP|MultiMiTar|RNAhybrid
ACE2	Q9BYF1		hsa-miR-582-5p	0.297449	13	High	BCmicrO|BiTargeting|CoMeTa|DIANA|ElMMo3|MBStar|MirAncesTar|miRDB|MirMAP|MirSNP|Mirza-G|RepTar|RNAhybrid
ACE2	Q9BYF1		hsa-miR-587	0.325038	10	High	BCmicrO|CoMeTa|DIANA|ElMMo3|MirAncesTar|miRDB|MirMAP|Mirza-G|RNAhybrid|TargetSpy
ACE2	Q9BYF1		hsa-miR-589-3p	0.244712	10	High	DIANA|MBStar|MirAncesTar|mirbase|miRDB|MirMAP|MirTar|Mirza-G|RepTar|RNAhybrid
ACE2	Q9BYF1		hsa-miR-603	0.413582	12	Very High	BCmicrO|CoMeTa|DIANA|ElMMo3|MirAncesTar|miRDB|MirMAP|MirTar|Mirza-G|RNAhybrid|TargetRank|TargetSpy
ACE2	Q9BYF1		hsa-miR-610	0.382402	12	High	BCmicrO|CoMeTa|DIANA|ElMMo3|MirAncesTar|mirbase|miRDB|MirMAP|Mirza-G|RepTar|RNAhybrid|TargetRank
ACE2	Q9BYF1		hsa-miR-632	0.367653	14	High	BiTargeting|CoMeTa|DIANA|ElMMo3|MBStar|MirAncesTar|mirbase|miRDB|MirMAP|MirTar|MultiMiTar|RepTar|RNAhybrid|TargetSpy
ACE2	Q9BYF1		hsa-miR-640	0.222535	9	High	BCmicrO|CoMeTa|DIANA|ElMMo3|MirAncesTar|miRDB|MirMAP|Mirza-G|RNAhybrid
ACE2	Q9BYF1		hsa-miR-655-3p	0.295277	11	High	BCmicrO|CoMeTa|DIANA|ElMMo3|MBStar|MirAncesTar|miRDB|MirMAP|MirTar|Mirza-G|RNAhybrid
ACE2	Q9BYF1		hsa-miR-670-5p	0.227886	10	High	BiTargeting|DIANA|ElMMo3|MBStar|MirAncesTar|miRcode|miRDB|MirMAP|Mirza-G|RNAhybrid
ACE2	Q9BYF1		hsa-miR-760	0.217393	8	High	BCmicrO|BiTargeting|CoMeTa|MirAncesTar|MirMAP|Mirza-G|RepTar|RNAhybrid
ACE2	Q9BYF1		hsa-miR-767-3p	0.306227	12	High	BCmicrO|CoMeTa|DIANA|ElMMo3|MirAncesTar|mirbase|miRDB|MirMAP|PITA|RepTar|RNAhybrid|TargetSpy
ACE2	Q9BYF1		hsa-miR-936	0.392404	14	Very High	BCmicrO|CoMeTa|DIANA|ElMMo3|MBStar|MirAncesTar|mirbase|miRDB|MirMAP|MirTar|Mirza-G|RepTar|RNAhybrid|TargetSpy
ACE2	Q9BYF1		hsa-miR-942-5p	0.37142	13	High	BCmicrO|BiTargeting|CoMeTa|DIANA|ElMMo3|MBStar|MirAncesTar|mirbase|miRDB|MirMAP|Mirza-G|RepTar|RNAhybrid
ACE2	Q9BYF1		hsa-miR-95-3p	0.184154	6	High	BCmicrO|CoMeTa|MBStar|MirAncesTar|mirbase|RNAhybrid
ACE2	Q9BYF1		hsa-miR-9-5p	0.331367	10	High	BCmicrO|DIANA|ElMMo3|MBStar|MirAncesTar|miRcode|MirMAP|Mirza-G|RepTar|RNAhybrid
TMPRSS2	O15393		hsa-let-7b-5p	0.689313	16	Very High	BCmicrO|BiTargeting|CoMeTa|Cupid|DIANA|ElMMo3|MBStar|microrna.org|MirAncesTar|mirbase|MirMAP|Mirza-G|PACCMIT|RepTar|RNAhybrid|TargetScan															miRNAs associated to male infertility obtained from the study of Abu et al. [24].
TMPRSS2	O15393		hsa-let-7c-5p	0.693662	15	Very High	BCmicrO|BiTargeting|CoMeTa|Cupid|DIANA|ElMMo3|microrna.org|MirAncesTar|mirbase|MirMAP|Mirza-G|PACCMIT|RepTar|RNAhybrid|TargetScan															miRNA	fold change	P-value	Regulation
TMPRSS2	O15393		hsa-let-7d-5p	0.62541	14	Very High	BCmicrO|BiTargeting|CoMeTa|DIANA|ElMMo3|MBStar|microrna.org|MirAncesTar|MirMAP|Mirza-G|PACCMIT|RepTar|RNAhybrid|TargetScan															Sertoli cell only miRNAs compared with normal
TMPRSS2	O15393		hsa-let-7e-5p	0.665667	13	Very High	BCmicrO|BiTargeting|CoMeTa|DIANA|ElMMo3|microrna.org|MirAncesTar|MirMAP|Mirza-G|PACCMIT|RepTar|RNAhybrid|TargetScan															sa-miR-34b*	91.222	0.00236	Down
TMPRSS2	O15393		hsa-let-7f-5p	0.705974	16	Very High	BCmicrO|BiTargeting|CoMeTa|Cupid|DIANA|ElMMo3|MBStar|microrna.org|MirAncesTar|mirbase|MirMAP|Mirza-G|PACCMIT|RepTar|RNAhybrid|TargetScan															hsa-miR-34c-5p	73.749	0.00035	Down
TMPRSS2	O15393		hsa-let-7g-5p	0.691416	16	Very High	BCmicrO|BiTargeting|CoMeTa|Cupid|DIANA|ElMMo3|MBStar|microrna.org|MirAncesTar|mirbase|MirMAP|Mirza-G|PACCMIT|RepTar|RNAhybrid|TargetScan															hsa-miR-449a	33.977	0.00238	Down
TMPRSS2	O15393		hsa-let-7i-5p	0.68077	15	Very High	BCmicrO|BiTargeting|CoMeTa|Cupid|DIANA|ElMMo3|microrna.org|MirAncesTar|mirbase|MirMAP|Mirza-G|PACCMIT|RepTar|RNAhybrid|TargetScan															hsa-miR-574–5p	29.112	0.03456	Down
TMPRSS2	O15393		hsa-miR-1184	0.226781	8	High	BCmicrO|BiTargeting|CoMeTa|DIANA|ElMMo3|MirAncesTar|MirMAP|RNAhybrid															hsa-miR-15b	22.964	0.03038	Down
TMPRSS2	O15393		hsa-miR-1208	0.332657	9	High	CoMeTa|DIANA|ElMMo3|MirAncesTar|MirMAP|MirTar|Mirza-G|PACCMIT|RNAhybrid															hsa-miR-125b-5p	15.419	0.0126	Down
TMPRSS2	O15393		hsa-miR-1227-3p	0.182518	11	High	BCmicrO|BiTargeting|DIANA|ElMMo3|MBStar|MirAncesTar|mirCoX|MirMAP|PITA|RepTar|RNAhybrid															hsa-miR-125a-5p	15.012	0.00951	Down
TMPRSS2	O15393		hsa-miR-1252-5p	0.236542	10	High	BCmicrO|DIANA|ElMMo3|MBStar|MirAncesTar|MirMAP|MirSNP|Mirza-G|RepTar|RNAhybrid															hsa-miR-16	14.96	0.02284	Down
TMPRSS2	O15393		hsa-miR-1271-5p	0.247102	7	High	CoMeTa|DIANA|ElMMo3|MirAncesTar|miRcode|MirMAP|RNAhybrid															hsa-miR-204-5p	14.471	0.01349	Down
TMPRSS2	O15393		hsa-miR-1298-5p	0.211627	10	High	BCmicrO|BiTargeting|DIANA|ElMMo3|MBStar|MirAncesTar|MirMAP|Mirza-G|RepTar|RNAhybrid															hsa-miR-1260	12.843	0.00624	Down
TMPRSS2	O15393		hsa-miR-1324	0.238594	12	High	BCmicrO|BiTargeting|DIANA|ElMMo3|MBStar|MirAncesTar|MirMAP|MirSNP|Mirza-G|RepTar|RNAhybrid|TargetSpy															hsa-miR-23a	12.61	0.03477	Down
TMPRSS2	O15393		hsa-miR-139-5p	0.258223	11	High	BCmicrO|ElMMo3|MBStar|microrna.org|MirAncesTar|miRcode|mirCoX|MirMAP|Mirza-G|RepTar|RNAhybrid															hsa-miR-145	12.113	0.01057	Down
TMPRSS2	O15393		hsa-miR-141-3p	0.181821	7	High	BCmicrO|CoMeTa|MBStar|MirAncesTar|miRcode|mirCoX|RNAhybrid															hsa-miR-1260b	11.231	0.00472	Down
TMPRSS2	O15393		hsa-miR-146a-3p	0.201632	9	High	BiTargeting|DIANA|MBStar|MirAncesTar|MirMAP|MirTar|Mirza-G|RepTar|RNAhybrid															hsa-miR-30b	10.464	0.03564	Down
TMPRSS2	O15393		hsa-miR-148a-3p	0.184197	8	High	BCmicrO|DIANA|microrna.org|MirAncesTar|mirCoX|MirMAP|RepTar|RNAhybrid															hsa-miR-25	9.629	0.02201	Down
TMPRSS2	O15393		hsa-miR-152-3p	0.205588	8	High	BCmicrO|microrna.org|MirAncesTar|miRcode|mirCoX|MirMAP|RepTar|RNAhybrid															hsa-miR-1274a	9.503	0.00766	Down
TMPRSS2	O15393		hsa-miR-153-3p	0.30307	10	High	BCmicrO|DIANA|ElMMo3|MBStar|microrna.org|MirAncesTar|miRcode|MirMAP|RepTar|RNAhybrid															hsa-miR-22	8.929	0.02567	Down
TMPRSS2	O15393		hsa-miR-15b-3p	0.306624	9	High	DIANA|MBStar|MirAncesTar|MirMAP|MirTar|Mirza-G|PACCMIT|RepTar|RNAhybrid															hsa-miR-34b	8.868	0.00035	Down
TMPRSS2	O15393		hsa-miR-181a-5p	0.207395	7	High	BCmicrO|ElMMo3|MirAncesTar|MirMAP|MirTar|Mirza-G|RNAhybrid															hsa-miR-19a	8.406	0.03564	Down
TMPRSS2	O15393		hsa-miR-181b-5p	0.18418	7	High	BCmicrO|ElMMo3|MirAncesTar|MirMAP|MirTar|Mirza-G|RNAhybrid															hsa-miR-574–3p	8.262	0.00408	Down
TMPRSS2	O15393		hsa-miR-181c-5p	0.24217	8	High	BCmicrO|ElMMo3|microrna.org|MirAncesTar|MirMAP|MirTar|Mirza-G|RNAhybrid															hsa-miR-92a	8.119	0.01699	Down
TMPRSS2	O15393		hsa-miR-181d-5p	0.244035	8	High	BCmicrO|ElMMo3|microrna.org|MirAncesTar|MirMAP|MirTar|Mirza-G|RNAhybrid															hsa-miR-3925	15.426	0.01152	Up
TMPRSS2	O15393		hsa-miR-1825	0.186173	10	High	BCmicrO|BiTargeting|DIANA|ElMMo3|MBStar|MirAncesTar|MirMAP|Mirza-G|RepTar|RNAhybrid															hsa-miR-135a*	14.493	0.01102	Up
TMPRSS2	O15393		hsa-miR-182-5p	0.42457	13	Very High	BCmicrO|BiTargeting|DIANA|ElMMo3|MBStar|microrna.org|MirAncesTar|miRcode|MirMAP|Mirza-G|RepTar|RNAhybrid|TargetRank															hsa-miR-1471	13.266	0.0126	Up
TMPRSS2	O15393		hsa-miR-1827	0.220382	8	High	BCmicrO|DIANA|ElMMo3|MBStar|MirAncesTar|MirMAP|PACCMIT|RNAhybrid															hsa-miR-642b	11.653	0.01238	Up
TMPRSS2	O15393		hsa-miR-183-5p	0.351784	11	High	BiTargeting|DIANA|ElMMo3|microrna.org|MirAncesTar|miRcode|MirMAP|Mirza-G|RepTar|RNAhybrid|TargetRank															hsa-miR-617	11.48	0.01057	Up
TMPRSS2	O15393		hsa-miR-197-3p	0.26414	11	High	BCmicrO|DIANA|ElMMo3|MBStar|MirAncesTar|mirCoX|MirMAP|Mirza-G|PITA|RepTar|RNAhybrid															hsa-miR-3180–3p	11.196	0.02201	Up
TMPRSS2	O15393		hsa-miR-202-3p	0.262468	11	High	BCmicrO|BiTargeting|CoMeTa|DIANA|ElMMo3|MBStar|MirAncesTar|MirMAP|Mirza-G|RepTar|RNAhybrid															hsa-miR-718	11.116	0.01172	Up
TMPRSS2	O15393		hsa-miR-204-5p	0.457067	11	Very High	BCmicrO|CoMeTa|ElMMo3|microrna.org|MirAncesTar|miRcode|MirMAP|MirSNP|Mirza-G|RepTar|RNAhybrid															hsa-miR-3200–5p	11.024	0.01187	Up
TMPRSS2	O15393		hsa-miR-211-5p	0.488894	13	Very High	BCmicrO|BiTargeting|CoMeTa|ElMMo3|microrna.org|MirAncesTar|miRcode|mirCoX|MirMAP|MirSNP|Mirza-G|RepTar|RNAhybrid															hsa-miR-99b*	11.002	0.01738	Up
TMPRSS2	O15393		hsa-miR-214-3p	0.423981	14	Very High	BiTargeting|CoMeTa|DIANA|ElMMo3|MBStar|microrna.org|MirAncesTar|miRcode|MirMAP|MirTar|Mirza-G|RepTar|RNAhybrid|TargetRank															hsa-miR-3945	10.474	0.00236	Up
TMPRSS2	O15393		hsa-miR-224-5p	0.212575	9	High	BCmicrO|DIANA|ElMMo3|MBStar|microrna.org|MirAncesTar|MirMAP|Mirza-G|RNAhybrid															hsa-miR-3648	9.975	0.01699	Up
TMPRSS2	O15393		hsa-miR-300	0.232567	8	High	BCmicrO|DIANA|microrna.org|MirAncesTar|MirMAP|MultiMiTar|RepTar|RNAhybrid															hsa-miR-575	9.972	0.02925	Up
TMPRSS2	O15393		hsa-miR-302f	0.198098	9	High	BCmicrO|BiTargeting|DIANA|ElMMo3|MBStar|MirAncesTar|MirMAP|RepTar|RNAhybrid															hsa-miR-936	9.166	0.0126	Up
TMPRSS2	O15393		hsa-miR-3179	0.229039	9	High	BiTargeting|DIANA|ElMMo3|MBStar|MirAncesTar|MirMAP|Mirza-G|RepTar|RNAhybrid															hsa-miR-3137	9.06	0.02042	Up
TMPRSS2	O15393		hsa-miR-32-3p	0.219695	6	High	Cupid|DIANA|MirAncesTar|MirMAP|RepTar|RNAhybrid															hsa-miR-548q	8.99	0.01152	Up
TMPRSS2	O15393		hsa-miR-330-3p	0.183038	9	High	BCmicrO|DIANA|ElMMo3|MBStar|MirAncesTar|MirMAP|Mirza-G|RepTar|RNAhybrid															hsa-miR-4322	8.97	0.02297	Up
TMPRSS2	O15393		hsa-miR-331-3p	0.394553	12	Very High	BCmicrO|BiTargeting|CoMeTa|ElMMo3|MBStar|MirAncesTar|MirMAP|MirSNP|Mirza-G|RepTar|RNAhybrid|TargetRank															hsa-miR-1181	8.944	0.01699	Up
TMPRSS2	O15393		hsa-miR-338-3p	0.293447	9	High	BCmicrO|DIANA|ElMMo3|MBStar|MirAncesTar|miRcode|MirMAP|RepTar|RNAhybrid															hsa-miR-125a-3p	8.705	0.01877	Up
TMPRSS2	O15393		hsa-miR-3613-3p	0.187466	8	High	DIANA|ElMMo3|MBStar|MirAncesTar|MirMAP|MirTar|Mirza-G|RNAhybrid															hsa-miR-371–5p	8.661	0.02196	Up
TMPRSS2	O15393		hsa-miR-3616-5p	0.186025	8	High	BiTargeting|DIANA|ElMMo3|MirAncesTar|MirMAP|MirTar|Mirza-G|RNAhybrid															hsa-miR-373*	8.44	0.01156	Up
TMPRSS2	O15393		hsa-miR-362-5p	0.196603	9	High	BCmicrO|DIANA|ElMMo3|MirAncesTar|MirMAP|Mirza-G|RepTar|RNAhybrid|TargetSpy															hsa-miR-3197	8.105	0.00872	Up
TMPRSS2	O15393		hsa-miR-363-3p	0.202669	8	High	BCmicrO|DIANA|ElMMo3|MBStar|microrna.org|MirAncesTar|MirMAP|RNAhybrid															hsa-miR-3656	8.095	0.00624	Up
TMPRSS2	O15393		hsa-miR-367-3p	0.182465	7	High	DIANA|ElMMo3|MBStar|microrna.org|MirAncesTar|MirMAP|RNAhybrid															hsa-miR-3194	8.085	0.02515	Up
TMPRSS2	O15393		hsa-miR-381-3p	0.191431	7	High	BCmicrO|DIANA|microrna.org|MirAncesTar|MirMAP|MultiMiTar|RNAhybrid															Mixed atrophy miRNAs compared with normal
TMPRSS2	O15393		hsa-miR-4308	0.186832	9	High	BiTargeting|DIANA|ElMMo3|MBStar|MirAncesTar|MirMAP|Mirza-G|RepTar|RNAhybrid															hsa-miR-34c-5p	70.397	0.00017	Down
TMPRSS2	O15393		hsa-miR-432-5p	0.213038	10	High	BCmicrO|BiTargeting|DIANA|ElMMo3|MBStar|MirAncesTar|MirMAP|Mirza-G|RepTar|RNAhybrid															hsa-miR-34b*	58.727	0.00017	Down
TMPRSS2	O15393		hsa-miR-4458	0.436367	9	Very High	BiTargeting|DIANA|MirAncesTar|miRcode|MirMAP|Mirza-G|PACCMIT|RNAhybrid|TargetScan															hsa-miR-449a	32.386	0.00017	Down
TMPRSS2	O15393		hsa-miR-448	0.258056	9	High	BCmicrO|DIANA|ElMMo3|MBStar|microrna.org|MirAncesTar|MirMAP|RepTar|RNAhybrid															hsa-miR-509–5p	7.227	0.02168	Down
TMPRSS2	O15393		hsa-miR-4500	0.434349	10	Very High	BiTargeting|DIANA|MBStar|MirAncesTar|miRcode|MirMAP|Mirza-G|PACCMIT|RNAhybrid|TargetScan															hsa-miR-514	7.137	0.00824	Down
TMPRSS2	O15393		hsa-miR-452-5p	0.465626	14	Very High	BCmicrO|BiTargeting|CoMeTa|DIANA|ElMMo3|MBStar|MirAncesTar|MirMAP|MirSNP|MirTar|Mirza-G|PACCMIT|RepTar|RNAhybrid															hsa-miR-34b	6.338	0.00017	Down
TMPRSS2	O15393		hsa-miR-4676-3p	0.283712	9	High	BiTargeting|DIANA|MirAncesTar|MirMAP|MirSNP|MirTar|Mirza-G|PACCMIT|RNAhybrid															hsa-miR-517a	5.292	0.00104	Down
TMPRSS2	O15393		hsa-miR-486-3p	0.318736	12	High	BCmicrO|BiTargeting|DIANA|ElMMo3|MBStar|MirAncesTar|MirMAP|Mirza-G|PITA|RepTar|RNAhybrid|TargetRank															hsa-miR-506	5.101	0.02614	Down
TMPRSS2	O15393		hsa-miR-494-3p	0.282504	10	High	BCmicrO|BiTargeting|DIANA|ElMMo3|microrna.org|MirAncesTar|MirMAP|Mirza-G|RepTar|RNAhybrid															hsa-miR-514b-5p	4.645	0.00112	Down
TMPRSS2	O15393		hsa-miR-495-3p	0.183977	8	High	BCmicrO|DIANA|ElMMo3|MBStar|microrna.org|MirAncesTar|MirMAP|RNAhybrid															hsa-miR-129–3p	4.467	0.00041	Down
TMPRSS2	O15393		hsa-miR-497-5p	0.238187	9	High	BCmicrO|DIANA|ElMMo3|MBStar|microrna.org|MirAncesTar|miRcode|MirMAP|RNAhybrid															hsa-miR-127–3p	5.345	0.00044	Up
TMPRSS2	O15393		hsa-miR-498	0.201735	9	High	BCmicrO|DIANA|ElMMo3|MBStar|MirAncesTar|MirMAP|Mirza-G|RepTar|RNAhybrid															hsa-miR-410	4.141	0.0048	Up
TMPRSS2	O15393		hsa-miR-505-5p	0.201547	9	High	BiTargeting|DIANA|MirAncesTar|MirMAP|MirSNP|MirTar|Mirza-G|RepTar|RNAhybrid															hsa-miR-199a-5p	4.117	0.00164	Up
TMPRSS2	O15393		hsa-miR-509-3-5p	0.206852	7	High	BCmicrO|CoMeTa|ElMMo3|MBStar|MirAncesTar|MirMAP|RNAhybrid															hsa-miR-379	4.009	0.00205	Up
TMPRSS2	O15393		hsa-miR-509-5p	0.208893	8	High	BCmicrO|BiTargeting|CoMeTa|ElMMo3|MBStar|MirAncesTar|MirMAP|RNAhybrid															Germ cell arrest miRNAs compared with normal
TMPRSS2	O15393		hsa-miR-513c-5p	0.218645	8	High	BCmicrO|CoMeTa|ElMMo3|MirAncesTar|MirMAP|Mirza-G|RepTar|RNAhybrid															hsa-miR-449a	19.444	0.03251	Down
TMPRSS2	O15393		hsa-miR-518a-5p	0.181777	9	High	BCmicrO|BiTargeting|DIANA|ElMMo3|MBStar|MirAncesTar|mirbase|MirMAP|RNAhybrid															hsa-miR-34b*	15.798	0.01128	Down
TMPRSS2	O15393		hsa-miR-542-3p	0.30288	10	High	BCmicrO|CoMeTa|DIANA|ElMMo3|microrna.org|MirAncesTar|MirMAP|Mirza-G|RepTar|RNAhybrid															hsa-miR-34c-5p	15.423	0.01297	Down
TMPRSS2	O15393		hsa-miR-545-3p	0.191979	9	High	BCmicrO|ElMMo3|MBStar|MirAncesTar|mirbase|MirMAP|Mirza-G|RepTar|RNAhybrid															hsa-miR-34b	6.35	0.00089	Down
TMPRSS2	O15393		hsa-miR-548c-3p	0.203567	9	High	BCmicrO|DIANA|ElMMo3|MBStar|MirAncesTar|MirMAP|MirSNP|Mirza-G|RNAhybrid															hsa-miR-449b*	3.971	0.00013	Down
TMPRSS2	O15393		hsa-miR-548p	0.266737	9	High	BCmicrO|CoMeTa|DIANA|ElMMo3|MBStar|MirAncesTar|MirMAP|Mirza-G|RNAhybrid															hsa-miR-135a*	3.398	0.02889	Up
TMPRSS2	O15393		hsa-miR-5687	0.199409	8	High	BiTargeting|DIANA|MBStar|MirAncesTar|MirMAP|MirTar|Mirza-G|RNAhybrid															hsa-miR-3137	3.122	0.04644	Up
TMPRSS2	O15393		hsa-miR-573	0.395225	12	Very High	BCmicrO|BiTargeting|CoMeTa|DIANA|ElMMo3|MirAncesTar|mirbase|MirMAP|Mirza-G|MultiMiTar|RepTar|RNAhybrid															hsa-miR-99b*	3.07	0.02889	Up
TMPRSS2	O15393		hsa-miR-575	0.193226	9	High	BCmicrO|DIANA|ElMMo3|MBStar|MirAncesTar|MirMAP|Mirza-G|RepTar|RNAhybrid															hsa-miR-3692*	3.03	0.02889	Up
TMPRSS2	O15393		hsa-miR-578	0.281614	8	High	CoMeTa|DIANA|ElMMo3|MirAncesTar|MirMAP|RNAhybrid|TargetRank|TargetSpy
TMPRSS2	O15393		hsa-miR-579-3p	0.37595	8	High	BCmicrO|DIANA|ElMMo3|MBStar|MirMAP|Mirza-G|RNAhybrid|TargetRank
TMPRSS2	O15393		hsa-miR-582-5p	0.673726	14	Very High	BCmicrO|CoMeTa|DIANA|ElMMo3|MBStar|MirAncesTar|MirMAP|MirTar|Mirza-G|RepTar|RNAhybrid|TargetRank|TargetScan|TargetSpy
TMPRSS2	O15393		hsa-miR-587	0.23582	9	High	BCmicrO|DIANA|ElMMo3|MBStar|MirMAP|Mirza-G|RepTar|RNAhybrid|TargetSpy
TMPRSS2	O15393		hsa-miR-588	0.21876	10	High	BCmicrO|BiTargeting|DIANA|ElMMo3|MBStar|MirAncesTar|MirMAP|Mirza-G|RepTar|RNAhybrid
TMPRSS2	O15393		hsa-miR-591	0.198173	7	High	BCmicrO|CoMeTa|ElMMo3|MBStar|MirAncesTar|RepTar|RNAhybrid
TMPRSS2	O15393		hsa-miR-596	0.385856	12	Very High	BCmicrO|BiTargeting|CoMeTa|ElMMo3|MBStar|MirAncesTar|MirMAP|Mirza-G|RepTar|RNAhybrid|TargetRank|TargetSpy
TMPRSS2	O15393		hsa-miR-626	0.236412	8	High	BCmicrO|CoMeTa|DIANA|ElMMo3|MirAncesTar|MirMAP|RepTar|RNAhybrid
TMPRSS2	O15393		hsa-miR-646	0.317666	10	High	BCmicrO|BiTargeting|CoMeTa|DIANA|ElMMo3|MirAncesTar|MirMAP|Mirza-G|RepTar|RNAhybrid
TMPRSS2	O15393		hsa-miR-650	0.19794	10	High	BCmicrO|BiTargeting|DIANA|ElMMo3|MBStar|MirAncesTar|MirMAP|Mirza-G|RepTar|RNAhybrid
TMPRSS2	O15393		hsa-miR-664a-3p	0.413402	9	Very High	BCmicrO|DIANA|ElMMo3|MBStar|MirAncesTar|MirMAP|MirTar|Mirza-G|RNAhybrid
TMPRSS2	O15393		hsa-miR-665	0.36186	11	High	BCmicrO|BiTargeting|DIANA|ElMMo3|MBStar|MirAncesTar|MirMAP|Mirza-G|RepTar|RNAhybrid|TargetRank
TMPRSS2	O15393		hsa-miR-7-5p	0.34001	12	High	BCmicrO|DIANA|ElMMo3|MBStar|microrna.org|MirAncesTar|miRcode|MirMAP|MirSNP|Mirza-G|RepTar|RNAhybrid
TMPRSS2	O15393		hsa-miR-875-3p	0.248363	9	High	BCmicrO|BiTargeting|CoMeTa|ElMMo3|MirAncesTar|MirMAP|Mirza-G|RepTar|RNAhybrid
TMPRSS2	O15393		hsa-miR-885-5p	0.222945	10	High	BCmicrO|DIANA|ElMMo3|MBStar|MirAncesTar|mirbase|MirMAP|Mirza-G|RNAhybrid|TargetSpy
TMPRSS2	O15393		hsa-miR-890	0.373155	13	High	BCmicrO|BiTargeting|DIANA|ElMMo3|MBStar|MirAncesTar|mirbase|MirMAP|Mirza-G|RepTar|RNAhybrid|TargetRank|TargetSpy
TMPRSS2	O15393		hsa-miR-939-5p	0.404526	13	Very High	BCmicrO|BiTargeting|DIANA|ElMMo3|MBStar|MirAncesTar|MirMAP|MirTar|Mirza-G|PITA|RepTar|RNAhybrid|TargetRank
TMPRSS2	O15393		hsa-miR-96-5p	0.198602	7	High	BCmicrO|DIANA|MirAncesTar|miRcode|MirMAP|RepTar|RNAhybrid
TMPRSS2	O15393		hsa-miR-98-5p	0.702947	15	Very High	BCmicrO|BiTargeting|CoMeTa|Cupid|DIANA|ElMMo3|microrna.org|MirAncesTar|miRcode|MirMAP|Mirza-G|PACCMIT|RepTar|RNAhybrid|TargetScan
miRNAs associated to male infertility
miRNA	fold change	P-value	Regulation
Sertoli cell only miRNAs compared with normal
sa-miR-34b*	91.222	0.00236	Down
hsa-miR-34c-5p	73.749	0.00035	Down
hsa-miR-449a	33.977	0.00238	Down
hsa-miR-574–5p	29.112	0.03456	Down
hsa-miR-15b	22.964	0.03038	Down
hsa-miR-125b-5p	15.419	0.0126	Down
hsa-miR-125a-5p	15.012	0.00951	Down
hsa-miR-16	14.96	0.02284	Down
hsa-miR-204-5p	14.471	0.01349	Down
hsa-miR-1260	12.843	0.00624	Down
hsa-miR-23a	12.61	0.03477	Down
hsa-miR-145	12.113	0.01057	Down
hsa-miR-1260b	11.231	0.00472	Down
hsa-miR-30b	10.464	0.03564	Down
hsa-miR-25	9.629	0.02201	Down
hsa-miR-1274a	9.503	0.00766	Down
hsa-miR-22	8.929	0.02567	Down
hsa-miR-34b	8.868	0.00035	Down
hsa-miR-19a	8.406	0.03564	Down
hsa-miR-574–3p	8.262	0.00408	Down
hsa-miR-92a	8.119	0.01699	Down
hsa-miR-3925	15.426	0.01152	Up
hsa-miR-135a*	14.493	0.01102	Up
hsa-miR-1471	13.266	0.0126	Up
hsa-miR-642b	11.653	0.01238	Up
hsa-miR-617	11.48	0.01057	Up
hsa-miR-3180–3p	11.196	0.02201	Up
hsa-miR-718	11.116	0.01172	Up
hsa-miR-3200–5p	11.024	0.01187	Up
hsa-miR-99b*	11.002	0.01738	Up
hsa-miR-3945	10.474	0.00236	Up
hsa-miR-3648	9.975	0.01699	Up
hsa-miR-575	9.972	0.02925	Up
hsa-miR-936	9.166	0.0126	Up
hsa-miR-3137	9.06	0.02042	Up
hsa-miR-548q	8.99	0.01152	Up
hsa-miR-4322	8.97	0.02297	Up
hsa-miR-1181	8.944	0.01699	Up
hsa-miR-125a-3p	8.705	0.01877	Up
hsa-miR-371–5p	8.661	0.02196	Up
hsa-miR-373*	8.44	0.01156	Up
hsa-miR-3197	8.105	0.00872	Up
hsa-miR-3656	8.095	0.00624	Up
hsa-miR-3194	8.085	0.02515	Up
Mixed atrophy miRNAs compared with normal
hsa-miR-34c-5p	70.397	0.00017	Down
hsa-miR-34b*	58.727	0.00017	Down
hsa-miR-449a	32.386	0.00017	Down
hsa-miR-509–5p	7.227	0.02168	Down
hsa-miR-514	7.137	0.00824	Down
hsa-miR-34b	6.338	0.00017	Down
hsa-miR-517a	5.292	0.00104	Down
hsa-miR-506	5.101	0.02614	Down
hsa-miR-514b-5p	4.645	0.00112	Down
hsa-miR-129–3p	4.467	0.00041	Down
hsa-miR-127–3p	5.345	0.00044	Up
hsa-miR-410	4.141	0.0048	Up
hsa-miR-199a-5p	4.117	0.00164	Up
hsa-miR-379	4.009	0.00205	Up
Germ cell arrest miRNAs compared with normal
hsa-miR-449a	19.444	0.03251	Down
hsa-miR-34b*	15.798	0.01128	Down
hsa-miR-34c-5p	15.423	0.01297	Down
hsa-miR-34b	6.35	0.00089	Down
hsa-miR-449b*	3.971	0.00013	Down
hsa-miR-135a*	3.398	0.02889	Up
hsa-miR-3137	3.122	0.04644	Up
hsa-miR-99b*	3.07	0.02889	Up
hsa-miR-3692*	3.03	0.02889	Up
Screening the predicted miRNAs associated to male infertility				Taget
hsa-miR-574–5p	29.112	0.03456	Down	ACE2
hsa-miR-125b-5p	15.419	0.0126	Down	ACE2
hsa-miR-125a-5p	15.012	0.00951	Down	ACE2
hsa-miR-204-5p	14.471	0.01349	Down	TMPRSS2
hsa-miR-936	9.166	0.0126	Up	ACE2
