# Supplementary material for: In Silico Identification of miRNA–lncRNA Interactions in Male Reproductive Disorder Associated with COVID-19 Infection
Source: Cells. 2021 Jun 12;10(6):1480. doi: 10.3390/cells10061480 (PMC8231607; doi:10.3390/cells10061480)
Supplement: Supplementary file 1 [file cells-10-01480-s001.zip › supplementary/Supplementary 2.xlsx]

## Sheet: table5_gene_symbol
Gene	symbol	biotype	group	baseMean	logFC	lfcSE	stat	P.Value	FDR
ENSG00000273180	AC019193.3	lincRNA	long_non_coding	73.308	-6.306	1.235	-5.107	3.27e-07	0.0006
ENSG00000279951	AL138688.2	TEC	TEC	38.462	8.633	1.706	5.059	4.21e-07	0.0006
ENSG00000247774	PCED1B-AS1	processed_transcript	long_non_coding	44.366	5.908	1.171	5.046	4.51e-07	0.0006
ENSG00000242317	AC121764.1	lincRNA	long_non_coding	39.019	8.651	1.781	4.858	1.19e-06	0.0014
ENSG00000236318	AC019117.2	lincRNA	long_non_coding	31.898	8.351	1.74	4.798	1.6e-06	0.0016
ENSG00000260066	AC112176.1	lincRNA	long_non_coding	225.881	6.739	1.407	4.789	1.67e-06	0.0016
ENSG00000280551	AC096745.2	TEC	TEC	95.849	7.48	1.59	4.704	2.56e-06	0.0019
ENSG00000237445	AL359771.1	lincRNA	long_non_coding	47.476	-6.486	1.391	-4.662	3.13e-06	0.0022
ENSG00000267523	AC008735.2	antisense_RNA	long_non_coding	130.711	-5.731	1.232	-4.651	3.3e-06	0.0022
ENSG00000233643	AC022398.1	lincRNA	long_non_coding	19.726	7.654	1.677	4.564	5.01e-06	0.003
ENSG00000240922	LSAMP-AS1	antisense_RNA	long_non_coding	17.775	7.521	1.652	4.552	5.33e-06	0.003
ENSG00000240893	LINC02042	lincRNA	long_non_coding	75.293	6.713	1.493	4.497	6.90558e-06	0.0036
ENSG00000245466	AL357153.1	lincRNA	long_non_coding	199.023	6.684	1.492	4.48	7.44927e-06	0.0037
ENSG00000214797	AP002358.1	lincRNA	long_non_coding	80.326	5.42	1.252	4.328	1.50146e-05	0.0054
ENSG00000274536	AL034397.3	antisense_RNA	long_non_coding	15.266	7.285	1.685	4.322	1.54607e-05	0.0054
ENSG00000267169	AC022098.1	antisense_RNA	long_non_coding	177.324	-4.276	0.993	-4.304	1.67418e-05	0.0057
ENSG00000248596	AC139491.2	processed_transcript	long_non_coding	27.878	7.185	1.714	4.192	2.76687e-05	0.0075
ENSG00000275764	AC092747.4	lincRNA	long_non_coding	19.131	6.652	1.597	4.164	3.1229e-05	0.0076
ENSG00000231185	SPRY4-AS1	antisense_RNA	long_non_coding	207.872	5.368	1.29	4.163	3.14597e-05	0.0076
ENSG00000227145	IL21-AS1	antisense_RNA	long_non_coding	134.011	5.419	1.307	4.147	3.36898e-05	0.0079
ENSG00000220161	LINC02076	lincRNA	long_non_coding	475.084	-4.17	1.009	-4.133	3.58164e-05	0.008
ENSG00000260197	AC010889.1	lincRNA	long_non_coding	51.108	6.46	1.564	4.13	3.62291e-05	0.008
ENSG00000268390	AC011473.1	lincRNA	long_non_coding	17.042	7.438	1.834	4.055	5.01901e-05	0.0096
ENSG00000280268	AC025125.1	TEC	TEC	23.151	6.041	1.491	4.051	5.108e-05	0.0097
ENSG00000226690	AC013470.2	protein_coding	protein_coding	47.502	5.724	1.43	4.002	6.27228e-05	0.0112
ENSG00000278989	AP001148.1	TEC	TEC	31.766	4.588	1.153	3.98	6.90102e-05	0.0118
ENSG00000235446	AL512271.1	lincRNA	long_non_coding	28.378	6.204	1.596	3.888	0.000101145	0.0141
ENSG00000229953	AL590666.2	antisense_RNA	long_non_coding	44.341	-5.111	1.319	-3.874	0.00010723	0.0143
ENSG00000231253	LINC01640	lincRNA	long_non_coding	9.758	6.65	1.721	3.863	0.000112072	0.0144
ENSG00000226497	LINC02549	lincRNA	long_non_coding	11.063	6.813	1.771	3.848	0.000119173	0.0148
ENSG00000280837	CPS1-IT1	sense_intronic	long_non_coding	10.063	6.705	1.749	3.834	0.000126117	0.0152
ENSG00000251321	PCAT4	lincRNA	long_non_coding	109.023	-4.784	1.254	-3.817	0.000135232	0.0156
ENSG00000239498	AC019211.1	lincRNA	long_non_coding	9.586	6.635	1.749	3.794	0.000148235	0.0163
ENSG00000261432	LINC01613	lincRNA	long_non_coding	40.735	4.332	1.145	3.783	0.000154933	0.0167
ENSG00000265766	CXADRP3	transcribed_processed_pseudogene	pseudogene	29.684	5.953	1.587	3.75	0.000176589	0.0177
ENSG00000247193	AC104078.1	antisense_RNA	long_non_coding	17.378	6.489	1.732	3.747	0.000178659	0.0179
ENSG00000271122	AC018647.2	antisense_RNA	long_non_coding	122.917	3.794	1.015	3.736	0.000186921	0.0182
ENSG00000254872	AC139749.1	lincRNA	long_non_coding	141.286	-3.917	1.053	-3.72	0.000199542	0.0188
ENSG00000281692	PACRG-AS1	antisense_RNA	long_non_coding	24.063	5.035	1.354	3.718	0.000200411	0.0188
ENSG00000259293	LIPC-AS1	antisense_RNA	long_non_coding	26.009	5.231	1.409	3.713	0.00020478	0.0189
ENSG00000226017	PRICKLE2-AS3	antisense_RNA	long_non_coding	61.418	3.838	1.046	3.67	0.000242292	0.0208
ENSG00000261662	AL359752.1	sense_overlapping	long_non_coding	8.322	6.435	1.761	3.653	0.000258871	NA
ENSG00000248514	AC008443.4	antisense_RNA	long_non_coding	18.119	-5.383	1.478	-3.642	0.000270063	0.0224
ENSG00000259588	AC012050.1	antisense_RNA	long_non_coding	8.538	6.456	1.776	3.634	0.00027877	NA
ENSG00000249650	AC106772.1	antisense_RNA	long_non_coding	58.601	-4.326	1.191	-3.632	0.000281466	0.0229
ENSG00000229989	MIR181A1HG	lincRNA	long_non_coding	64.919	-4.474	1.242	-3.603	0.000314944	0.0246
ENSG00000258393	AL049833.1	lincRNA	long_non_coding	8.442	6.431	1.788	3.598	0.000320952	NA
ENSG00000241769	LINC00893	antisense_RNA	long_non_coding	87.877	-4.377	1.218	-3.593	0.000326976	0.0252
ENSG00000248810	LINC02432	lincRNA	long_non_coding	41.518	4.748	1.329	3.573	0.000352786	0.026
ENSG00000229649	AL133387.2	lincRNA	long_non_coding	118.149	-3.541	0.995	-3.56	0.000370736	0.0267
ENSG00000257955	AC004801.3	lincRNA	long_non_coding	14.409	6.217	1.753	3.547	0.000390319	0.0276
ENSG00000248475	AC016642.1	antisense_RNA	long_non_coding	7.851	6.34	1.789	3.543	0.000395782	NA
ENSG00000242797	GLYCTK-AS1	processed_transcript	long_non_coding	71.87	-3.993	1.131	-3.531	0.000413761	0.0283
ENSG00000261529	AC100774.1	sense_intronic	long_non_coding	58.509	4.988	1.415	3.525	0.000423176	0.0284
ENSG00000229494	AC012494.1	lincRNA	long_non_coding	41.847	3.971	1.13	3.513	0.000443811	0.0293
ENSG00000279591	AC002044.2	TEC	TEC	8.136	6.381	1.819	3.509	0.000449735	NA
ENSG00000226397	C12orf77	lincRNA	long_non_coding	22.573	4.677	1.342	3.484	0.000494436	0.0316
ENSG00000229727	AC013460.1	processed_transcript	long_non_coding	35.091	4.398	1.268	3.468	0.000524097	0.0329
ENSG00000224186	C5orf66	antisense_RNA	long_non_coding	58.894	-4.104	1.184	-3.466	0.000528649	0.0329
ENSG00000270696	AC005034.3	antisense_RNA	long_non_coding	30.145	4.159	1.201	3.461	0.000537441	0.0332
ENSG00000248371	LINC02056	lincRNA	long_non_coding	18.97	4.678	1.355	3.452	0.000556225	0.0339
ENSG00000254973	AC105219.4	lincRNA	long_non_coding	16.633	5.612	1.626	3.451	0.000558076	0.0339
ENSG00000224743	TEX26-AS1	antisense_RNA	long_non_coding	117.758	3.913	1.134	3.45	0.000560655	0.0339
ENSG00000272463	AL357054.4	lincRNA	long_non_coding	76.473	4.659	1.357	3.435	0.000593379	0.0347
ENSG00000277135	AC012409.3	lincRNA	long_non_coding	11.932	5.956	1.735	3.433	0.000596211	0.0347
ENSG00000205830	AC024132.1	lincRNA	long_non_coding	16.212	4.235	1.234	3.433	0.00059685	0.0347
ENSG00000256422	LINC02552	lincRNA	long_non_coding	9.65	5.657	1.656	3.416	0.000636464	0.0352
ENSG00000261786	AC006058.1	lincRNA	long_non_coding	46.646	3.565	1.047	3.404	0.000663816	0.0359
ENSG00000279353	AP001324.3	TEC	TEC	15.99	4.572	1.348	3.393	0.000692369	0.0366
ENSG00000248624	AC022447.2	sense_intronic	long_non_coding	34.911	5.926	1.752	3.382	0.000719192	0.0375
ENSG00000267215	AC040963.1	lincRNA	long_non_coding	60.162	4.165	1.232	3.379	0.000726495	0.0377
ENSG00000203897	SPATA42	antisense_RNA	long_non_coding	12.317	5.989	1.776	3.371	0.000747742	0.0383
ENSG00000261451	AC104964.2	sense_overlapping	long_non_coding	67.126	3.759	1.115	3.371	0.000747845	0.0383
ENSG00000260509	AL590787.1	lincRNA	long_non_coding	40.92	4.703	1.403	3.352	0.000801515	0.0401
ENSG00000227110	LMCD1-AS1	antisense_RNA	long_non_coding	46.866	3.4	1.021	3.33	0.000868168	0.0422
ENSG00000226258	GRM7-AS3	lincRNA	long_non_coding	35.391	3.803	1.143	3.328	0.00087341	0.0422
ENSG00000236088	COX10-AS1	processed_transcript	long_non_coding	89.406	3.202	0.967	3.312	0.000925245	0.0434
ENSG00000280023	AD000813.1	TEC	TEC	9.108	5.569	1.686	3.303	0.000955293	NA
ENSG00000235518	AC011196.1	lincRNA	long_non_coding	9.744	5.682	1.725	3.294	0.000988807	0.0453
ENSG00000272046	AL445647.1	lincRNA	long_non_coding	30.785	3.633	1.105	3.287	0.00101418	0.0462
ENSG00000258633	AL049870.2	antisense_RNA	long_non_coding	11.981	5.16	1.57	3.286	0.00101549	0.0462
ENSG00000233077	LINC01271	lincRNA	long_non_coding	37.245	4.357	1.33	3.276	0.00105414	0.0475
ENSG00000274776	AC090241.3	lincRNA	long_non_coding	14.983	4.842	1.484	3.263	0.00110078	0.0482
ENSG00000235049	LINC00940	lincRNA	long_non_coding	187.128	-3.499	1.072	-3.263	0.00110152	0.0482
ENSG00000261460	AC009690.2	antisense_RNA	long_non_coding	21.234	5.664	1.743	3.25	0.00115418	0.0493
ENSG00000260193	AL138781.1	lincRNA	long_non_coding	64.825	-3.793	1.177	-3.222	0.00127482	0.053
ENSG00000242618	AC112219.1	lincRNA	long_non_coding	7.091	6.202	1.931	3.211	0.00132101	NA
ENSG00000204625	HCG9	lincRNA	long_non_coding	59.215	-3.657	1.141	-3.205	0.00134838	0.0546
ENSG00000231638	LUARIS	antisense_RNA	long_non_coding	10.797	5.013	1.564	3.205	0.0013498	0.0546
ENSG00000279127	AL121950.1	TEC	TEC	45.946	4.198	1.325	3.168	0.00153625	0.0592
ENSG00000249196	TMEM132D-AS1	antisense_RNA	long_non_coding	37.294	-4.247	1.341	-3.166	0.0015449	0.0592
ENSG00000259008	AL355834.1	lincRNA	long_non_coding	14.006	-3.881	1.227	-3.163	0.00156148	0.0596
ENSG00000235703	LINC00894	antisense_RNA	long_non_coding	193.698	-3.254	1.031	-3.157	0.00159422	0.0603
ENSG00000241884	AC114401.1	lincRNA	long_non_coding	29.293	3.58	1.136	3.152	0.00161963	0.0611
ENSG00000255455	AP003486.1	lincRNA	long_non_coding	23.54	3.513	1.115	3.151	0.00162937	0.0613
ENSG00000254450	ALG9-IT1	sense_intronic	long_non_coding	41.782	4.343	1.379	3.15	0.00163365	0.0613
ENSG00000182310	SPACA6	protein_coding	protein_coding	318.688	-3.224	1.024	-3.149	0.00163755	0.0613
ENSG00000268257	AIRN	antisense_RNA	long_non_coding	137.116	-3.079	0.979	-3.144	0.00166612	0.0618
ENSG00000237807	AC022034.2	lincRNA	long_non_coding	18.814	-4.147	1.326	-3.127	0.00176478	0.064
ENSG00000223597	LINC02142	lincRNA	long_non_coding	24.779	3.577	1.146	3.121	0.00180153	0.0646
ENSG00000277147	LINC00869	lincRNA	long_non_coding	61.966	-3.306	1.06	-3.12	0.0018082	0.0647
ENSG00000215498	FAM230B	processed_transcript	long_non_coding	29.35	3.012	0.967	3.114	0.0018454	0.0653
ENSG00000149443	C20orf78	sense_overlapping	long_non_coding	7.779	5.345	1.726	3.097	0.00195174	NA
ENSG00000239519	CADM2-AS1	antisense_RNA	long_non_coding	66.968	3.327	1.077	3.089	0.00200728	0.0685
ENSG00000276397	LINC01879	lincRNA	long_non_coding	17.514	4.31	1.395	3.089	0.00200929	0.0685
ENSG00000253716	MINCR	antisense_RNA	long_non_coding	126.139	3.371	1.093	3.083	0.00204618	0.0689
ENSG00000250240	AC008840.1	antisense_RNA	long_non_coding	9.2	5.589	1.813	3.083	0.00205233	NA
ENSG00000275056	AC020663.3	sense_intronic	long_non_coding	36.47	4.571	1.483	3.082	0.00205864	0.0692
ENSG00000279044	AC007787.2	TEC	TEC	16.888	-4.349	1.414	-3.076	0.00209607	0.07
ENSG00000262079	AC007638.1	lincRNA	long_non_coding	19.234	4.428	1.443	3.069	0.00214532	0.0713
ENSG00000266456	AP001178.3	antisense_RNA	long_non_coding	24.754	4.018	1.311	3.065	0.00217773	0.0717
ENSG00000251152	AC025539.1	lincRNA	long_non_coding	65.419	3.992	1.305	3.06	0.00221119	0.0722
ENSG00000227782	AC002553.1	antisense_RNA	long_non_coding	17.304	4.288	1.401	3.06	0.00221409	0.0722
ENSG00000229739	AL596220.1	antisense_RNA	long_non_coding	26.755	4.81	1.574	3.056	0.00224677	0.0727
ENSG00000241679	AC018450.1	processed_transcript	long_non_coding	41.471	4.483	1.469	3.053	0.00226832	0.0732
ENSG00000278376	AP004609.3	lincRNA	long_non_coding	116.528	-3.609	1.184	-3.048	0.00230392	0.074
ENSG00000205959	AC105345.1	lincRNA	long_non_coding	81.607	-3.367	1.106	-3.045	0.00232541	0.0743
ENSG00000224914	LINC00863	lincRNA	long_non_coding	32.536	4.594	1.521	3.02	0.00252944	0.077
ENSG00000255388	AC021006.2	lincRNA	long_non_coding	16.358	3.973	1.318	3.015	0.00256707	0.0777
ENSG00000232520	AC012507.2	antisense_RNA	long_non_coding	29.138	3.838	1.273	3.015	0.00257136	0.0777
ENSG00000233864	TTTY15	lincRNA	long_non_coding	27.586	3.262	1.086	3.004	0.00266088	0.079
ENSG00000269934	AL353593.2	antisense_RNA	long_non_coding	13.804	-3.507	1.172	-2.992	0.00277113	0.0805
ENSG00000228917	AL591806.1	antisense_RNA	long_non_coding	14.562	-3.668	1.229	-2.985	0.00283691	0.081
ENSG00000226167	AP4B1-AS1	antisense_RNA	long_non_coding	24.923	4.685	1.57	2.984	0.00284964	0.081
ENSG00000260619	AC068870.1	lincRNA	long_non_coding	32.059	4.264	1.435	2.972	0.00296046	0.0827
ENSG00000279288	AC073346.2	TEC	TEC	20.782	-3.721	1.253	-2.969	0.00298346	0.0832
ENSG00000246145	RRS1-AS1	lincRNA	long_non_coding	57.656	3.158	1.064	2.968	0.00299632	0.0833
ENSG00000206552	KRBOX1-AS1	antisense_RNA	long_non_coding	47.762	3.696	1.247	2.965	0.00303106	0.0835
ENSG00000270021	AC026691.1	antisense_RNA	long_non_coding	54.904	-3.109	1.054	-2.951	0.00317189	0.0856
ENSG00000203362	AL355802.1	antisense_RNA	long_non_coding	16.091	4.784	1.624	2.945	0.00322677	0.0863
ENSG00000235026	DPP10-AS1	antisense_RNA	long_non_coding	16.812	4.769	1.62	2.943	0.00324966	0.0863
ENSG00000270168	AC004233.2	protein_coding	protein_coding	120.069	-3.014	1.024	-2.943	0.0032526	0.0863
ENSG00000254349	MIR2052HG	lincRNA	long_non_coding	41.62	3.349	1.144	2.928	0.00341023	0.0883
ENSG00000256995	AC084816.1	lincRNA	long_non_coding	123.871	3.096	1.059	2.923	0.00347101	0.0886
ENSG00000253699	AC084128.1	antisense_RNA	long_non_coding	7.791	5.299	1.816	2.918	0.00352724	NA
ENSG00000261156	LINC01989	lincRNA	long_non_coding	24.402	3.698	1.272	2.906	0.00365813	0.0913
ENSG00000272356	AL080317.3	antisense_RNA	long_non_coding	17.314	4.207	1.449	2.904	0.0036819	0.0917
ENSG00000259820	AC083843.2	lincRNA	long_non_coding	44.45	3.28	1.132	2.898	0.00375181	0.0923
ENSG00000242741	LINC02005	lincRNA	long_non_coding	123.748	3.291	1.139	2.888	0.00387893	0.0942
ENSG00000269994	AL513318.2	lincRNA	long_non_coding	21.849	3.075	1.066	2.886	0.0039027	0.0942
ENSG00000257883	AC125603.2	lincRNA	long_non_coding	9.433	4.696	1.628	2.885	0.00391415	0.0942
ENSG00000214043	LINC02347	lincRNA	long_non_coding	21.159	3.505	1.215	2.884	0.00392801	0.0943
ENSG00000279036	AC015656.1	TEC	TEC	76.124	-3.115	1.085	-2.871	0.00408606	0.0967
ENSG00000265179	AP000894.2	processed_transcript	long_non_coding	103.907	-3.03	1.059	-2.862	0.00420965	0.0985
ENSG00000259536	AC091045.1	antisense_RNA	long_non_coding	15.859	3.966	1.388	2.858	0.00426574	0.0989
ENSG00000258700	LINC00871	lincRNA	long_non_coding	30.589	3.308	1.16	2.853	0.00433157	0.0997
ENSG00000247765	AC068446.2	lincRNA	long_non_coding	66.092	-3.521	1.244	-2.831	0.00464576	0.1027
ENSG00000253505	AC103957.1	lincRNA	long_non_coding	20.965	4.58	1.62	2.828	0.00468424	0.1034
ENSG00000235120	BSN-AS1	antisense_RNA	long_non_coding	19.491	4.434	1.571	2.823	0.00476456	0.1037
ENSG00000240521	AC092979.1	antisense_RNA	long_non_coding	17.686	4.74	1.681	2.82	0.00479814	0.1038
ENSG00000279406	AL359183.1	TEC	TEC	15.656	-3.175	1.127	-2.817	0.0048476	0.1044
ENSG00000272918	AC005070.3	antisense_RNA	long_non_coding	52.764	3.337	1.186	2.814	0.00488675	0.1049
ENSG00000248869	LINC02511	lincRNA	long_non_coding	15.868	4.001	1.425	2.808	0.00497988	0.1059
ENSG00000268836	Z69706.1	lincRNA	long_non_coding	20.413	-3.899	1.39	-2.804	0.00504597	0.107
ENSG00000254675	AP003032.1	antisense_RNA	long_non_coding	81.704	-3.99	1.424	-2.801	0.00509404	0.1077
ENSG00000258871	AC004828.1	lincRNA	long_non_coding	15.778	3.872	1.382	2.801	0.00509915	0.1077
ENSG00000237413	MGC27382	processed_transcript	long_non_coding	35.093	-3.419	1.222	-2.798	0.00514105	0.108
ENSG00000253519	AC106801.1	antisense_RNA	long_non_coding	17.58	4.321	1.546	2.795	0.00519352	0.1083
ENSG00000233684	LINC01865	lincRNA	long_non_coding	16.983	4.486	1.605	2.794	0.00520132	0.1083
ENSG00000268894	PLCE1-AS1	antisense_RNA	long_non_coding	19.168	3.474	1.248	2.784	0.00537669	0.1104
ENSG00000280248	AC124319.4	TEC	TEC	26.47	3.693	1.327	2.783	0.00539009	0.1104
ENSG00000228835	AC012123.1	antisense_RNA	long_non_coding	26.356	3.832	1.38	2.777	0.00549047	0.1112
ENSG00000224715	Z82186.1	lincRNA	long_non_coding	124.009	3.195	1.151	2.775	0.00551878	0.1114
ENSG00000234696	GPR50-AS1	antisense_RNA	long_non_coding	55.837	-3.702	1.334	-2.774	0.00553266	0.1114
ENSG00000224272	AC131097.3	antisense_RNA	long_non_coding	36.553	-3.796	1.376	-2.759	0.00579921	0.1146
ENSG00000279034	AC011266.1	TEC	TEC	24.684	4.061	1.475	2.752	0.00591538	0.1159
ENSG00000224008	LINC01441	lincRNA	long_non_coding	24.863	3.189	1.159	2.752	0.00591744	0.1159
ENSG00000259198	AC020658.2	lincRNA	long_non_coding	166.521	3.206	1.165	2.751	0.0059403	0.1159
ENSG00000241168	AC128685.1	lincRNA	long_non_coding	149.196	3.686	1.347	2.736	0.00621794	0.1171
ENSG00000236991	EDRF1-AS1	antisense_RNA	long_non_coding	17.709	3.933	1.438	2.735	0.00624692	0.1173
ENSG00000228630	HOTAIR	antisense_RNA	long_non_coding	108.125	-3.335	1.22	-2.734	0.00625657	0.1174
ENSG00000226604	PAPPA-AS2	antisense_RNA	long_non_coding	14.003	3.616	1.325	2.729	0.00635224	0.1184
ENSG00000229699	AL161636.1	lincRNA	long_non_coding	42.657	3.559	1.304	2.729	0.0063539	0.1184
ENSG00000258616	LINC02303	lincRNA	long_non_coding	19.335	-3.735	1.37	-2.726	0.00641477	0.1186
ENSG00000225930	LINC02249	lincRNA	long_non_coding	40.518	3.709	1.362	2.724	0.00644981	0.1187
ENSG00000099869	IGF2-AS	antisense_RNA	long_non_coding	132.616	-3.197	1.175	-2.72	0.00652045	0.1191
ENSG00000238755	LINC02006	processed_transcript	long_non_coding	43.909	3.876	1.425	2.72	0.00652315	0.1191
ENSG00000226302	AC122683.1	lincRNA	long_non_coding	20.713	4.407	1.626	2.711	0.00671324	0.121
ENSG00000250263	LINC02509	lincRNA	long_non_coding	18.885	4.55	1.68	2.709	0.00674361	0.1211
ENSG00000255045	AP000866.5	antisense_RNA	long_non_coding	15.446	-4.055	1.503	-2.697	0.00699254	0.1232
ENSG00000279605	AC067930.6	TEC	TEC	34.387	-3.1	1.153	-2.688	0.00719097	0.1254
ENSG00000254067	AC123767.1	transcribed_unprocessed_pseudogene	pseudogene	37.817	4.086	1.522	2.686	0.007239	0.1258
ENSG00000232386	AC015712.1	lincRNA	long_non_coding	16.693	-3.637	1.355	-2.685	0.00725074	0.1258
ENSG00000272604	AC073073.2	antisense_RNA	long_non_coding	25.307	4.131	1.539	2.684	0.00727638	0.1259
ENSG00000226272	ARHGAP26-AS1	antisense_RNA	long_non_coding	19.577	3.98	1.485	2.681	0.00734973	0.1264
ENSG00000232485	AC098820.1	processed_transcript	long_non_coding	17.028	3.713	1.386	2.68	0.00736212	0.1265
ENSG00000280048	AC012409.5	TEC	TEC	19.405	3.386	1.266	2.674	0.00749084	0.1281
ENSG00000279609	AL158070.2	TEC	TEC	41.4	-3.879	1.453	-2.67	0.00758662	0.1288
ENSG00000257545	AC079385.1	antisense_RNA	long_non_coding	10.563	-3.648	1.373	-2.657	0.00787741	0.1315
ENSG00000260949	AP006545.1	sense_overlapping	long_non_coding	14.051	4.603	1.736	2.651	0.00803007	0.1327
ENSG00000246225	AC006299.1	antisense_RNA	long_non_coding	27.943	3.453	1.306	2.644	0.00820334	0.1344
ENSG00000236513	AC074035.1	lincRNA	long_non_coding	14.187	4.615	1.746	2.643	0.00821024	0.1344
ENSG00000255495	AC145124.1	antisense_RNA	long_non_coding	22.583	-3.458	1.312	-2.636	0.0083825	0.1363
ENSG00000253842	AP003472.2	lincRNA	long_non_coding	21.179	-3.475	1.321	-2.632	0.00849804	0.1373
ENSG00000259854	AP005233.1	lincRNA	long_non_coding	72.288	-3.217	1.224	-2.628	0.00858372	0.1378
ENSG00000280199	Z82202.1	lincRNA	long_non_coding	148.46	-3.41	1.308	-2.608	0.00911663	0.1417
ENSG00000245857	GS1-24F4.2	lincRNA	long_non_coding	59.878	-3.28	1.259	-2.606	0.00916995	0.1423
ENSG00000255310	AF131215.5	sense_intronic	long_non_coding	15.076	3.121	1.198	2.605	0.00919175	0.1423
ENSG00000224281	SLC25A5-AS1	processed_transcript	long_non_coding	10.356	3.335	1.284	2.597	0.00941386	0.1446
ENSG00000250626	AC093909.4	lincRNA	long_non_coding	90.153	3.411	1.315	2.594	0.00949813	0.1453
ENSG00000256721	CACNA1C-IT3	sense_intronic	long_non_coding	8.794	-3.93	1.516	-2.593	0.00951247	NA
ENSG00000230732	AC016949.1	sense_intronic	long_non_coding	15.751	3.341	1.289	2.591	0.00955656	0.146
ENSG00000231421	AC011840.1	processed_transcript	long_non_coding	18.401	-3.032	1.17	-2.59	0.00959022	0.1464
ENSG00000241224	C3orf85	protein_coding	protein_coding	31.541	3.322	1.285	2.585	0.00973207	0.1473
ENSG00000259438	AC090970.2	lincRNA	long_non_coding	53.819	3.225	1.249	2.582	0.00983562	0.1479
ENSG00000261261	AC026462.4	lincRNA	long_non_coding	22.113	3.436	1.331	2.581	0.00985406	0.1479
ENSG00000240553	AL031428.1	antisense_RNA	long_non_coding	13.355	4.387	1.703	2.576	0.00998143	0.1487
ENSG00000223392	CLDN10-AS1	antisense_RNA	long_non_coding	18.938	3.66	1.421	2.576	0.0100038	0.1488
ENSG00000232063	AL691447.2	lincRNA	long_non_coding	25.579	3.323	1.293	2.57	0.0101647	0.1493
ENSG00000237986	CELF2-AS2	antisense_RNA	long_non_coding	35.522	3.329	1.295	2.57	0.0101655	0.1493
ENSG00000267522	LINC01864	lincRNA	long_non_coding	6.756	4.272	1.664	2.568	0.01024	NA
ENSG00000241860	AL627309.5	processed_transcript	long_non_coding	3.708	5.239	2.042	2.566	0.0102796	NA
ENSG00000281386	AP003500.1	lincRNA	long_non_coding	14.176	-3.588	1.398	-2.566	0.0102923	0.1504
ENSG00000203585	LINC02408	lincRNA	long_non_coding	17.803	3.452	1.346	2.564	0.0103607	0.1507
ENSG00000272950	AC093799.2	antisense_RNA	long_non_coding	23.012	4.361	1.702	2.562	0.0104043	0.1507
ENSG00000233393	AP000688.2	lincRNA	long_non_coding	32.348	3.182	1.242	2.562	0.010413	0.1507
ENSG00000205861	PCOTH	protein_coding	protein_coding	7.905	-4.158	1.626	-2.557	0.0105488	NA
ENSG00000268240	AC123912.2	lincRNA	long_non_coding	33.405	3.2	1.254	2.552	0.0107065	0.153
ENSG00000267583	AC007998.3	lincRNA	long_non_coding	15.556	3.844	1.507	2.551	0.0107425	0.1534
ENSG00000225885	AC023590.1	antisense_RNA	long_non_coding	44.38	3.31	1.303	2.541	0.0110631	0.156
ENSG00000236106	AC010729.1	lincRNA	long_non_coding	23.692	3.195	1.258	2.54	0.011076	0.1561
ENSG00000253666	AP000424.1	antisense_RNA	long_non_coding	12.123	3.864	1.521	2.54	0.0110983	0.1561
ENSG00000223646	AC002463.1	lincRNA	long_non_coding	26.627	3.701	1.458	2.539	0.0111139	0.1561
ENSG00000237753	AC079922.2	lincRNA	long_non_coding	47.406	3.345	1.319	2.536	0.0112045	0.1569
ENSG00000279670	AL359922.3	TEC	TEC	13.426	3.918	1.547	2.532	0.0113295	0.1578
ENSG00000237560	LINC01497	lincRNA	long_non_coding	22.093	3.545	1.406	2.522	0.01168	0.1606
ENSG00000258655	ARHGAP5-AS1	antisense_RNA	long_non_coding	26.111	-3.661	1.454	-2.517	0.0118225	0.1611
ENSG00000225632	AL161644.1	antisense_RNA	long_non_coding	25.08	3.062	1.218	2.513	0.0119602	0.1618
ENSG00000265474	AC010761.4	antisense_RNA	long_non_coding	18.75	-3.576	1.423	-2.512	0.0119897	0.1618
ENSG00000279193	AC026336.4	TEC	TEC	62.147	-3.328	1.325	-2.512	0.0120205	0.162
ENSG00000279642	AL023973.1	TEC	TEC	22.602	3.059	1.223	2.502	0.0123583	0.1637
ENSG00000235927	NEXN-AS1	antisense_RNA	long_non_coding	40.872	-3.162	1.265	-2.499	0.0124404	0.1644
ENSG00000267284	AC022031.2	lincRNA	long_non_coding	14.842	3.932	1.573	2.499	0.0124491	0.1644
ENSG00000279070	AC073263.2	lincRNA	long_non_coding	10.004	3.333	1.336	2.494	0.0126249	0.1649
ENSG00000272758	AC083798.2	antisense_RNA	long_non_coding	27.802	3.491	1.404	2.487	0.0128952	0.1662
ENSG00000232347	AL390728.5	lincRNA	long_non_coding	22.05	4.072	1.644	2.477	0.0132654	0.1687
ENSG00000231881	AL109615.2	lincRNA	long_non_coding	20.45	-3.122	1.262	-2.475	0.0133217	0.1687
ENSG00000260945	AC109495.1	lincRNA	long_non_coding	22.564	-3.396	1.373	-2.475	0.0133409	0.1687
ENSG00000231131	LINC01468	lincRNA	long_non_coding	78.79	-3.045	1.231	-2.474	0.0133513	0.1687
ENSG00000259420	AC046168.2	lincRNA	long_non_coding	8.026	4.202	1.702	2.469	0.0135408	NA
ENSG00000278408	AC108861.1	antisense_RNA	long_non_coding	17.399	4.131	1.675	2.467	0.0136403	0.1704
ENSG00000215231	LINC01020	lincRNA	long_non_coding	43.475	-3.28	1.338	-2.452	0.0142086	0.1735
ENSG00000243319	FGF14-IT1	sense_intronic	long_non_coding	27.074	3.174	1.297	2.447	0.0143903	0.1744
ENSG00000257084	MIR200CHG	lincRNA	long_non_coding	8.847	-3.569	1.466	-2.434	0.0149337	NA
ENSG00000236299	AC092634.5	lincRNA	long_non_coding	19.581	4.138	1.701	2.433	0.0149596	0.1765
ENSG00000255618	LINC02440	lincRNA	long_non_coding	30.684	-3.216	1.323	-2.431	0.0150548	0.1769
ENSG00000230212	AP000688.1	sense_intronic	long_non_coding	9.795	3.403	1.403	2.426	0.0152781	0.1785
ENSG00000279579	LINC01666	lincRNA	long_non_coding	16.847	3.914	1.627	2.405	0.0161645	0.1837
ENSG00000247853	AC006064.2	antisense_RNA	long_non_coding	9.537	3.972	1.656	2.399	0.0164456	0.1856
ENSG00000272335	AC093297.3	lincRNA	long_non_coding	13.722	3.002	1.252	2.398	0.0164931	0.186
ENSG00000268324	LRRC2-AS1	antisense_RNA	long_non_coding	41.131	3.137	1.31	2.395	0.0166325	0.1868
ENSG00000215162	LINC00269	lincRNA	long_non_coding	15.942	3.756	1.569	2.393	0.0167067	0.1873
ENSG00000253778	AC090572.2	lincRNA	long_non_coding	12.667	3.48	1.457	2.388	0.0169478	0.1881
ENSG00000254605	AP003555.2	lincRNA	long_non_coding	14.42	3.46	1.449	2.387	0.0169751	0.1883
ENSG00000268093	AC022154.1	antisense_RNA	long_non_coding	25.716	3.347	1.419	2.358	0.0183666	0.1931
ENSG00000253628	AC110011.1	lincRNA	long_non_coding	21.899	-3.21	1.374	-2.336	0.0194863	0.1984
ENSG00000203999	LINC01270	lincRNA	long_non_coding	24.849	-3.18	1.363	-2.333	0.019647	0.1992
ENSG00000273117	AC144652.1	lincRNA	long_non_coding	6.775	3.502	1.505	2.326	0.0200132	NA
ENSG00000251165	F11-AS1	antisense_RNA	long_non_coding	11.469	3.147	1.356	2.321	0.0202944	0.2023
ENSG00000248165	AC110760.1	antisense_RNA	long_non_coding	9.809	4.072	1.757	2.318	0.0204532	0.2033
ENSG00000231201	AF127577.2	antisense_RNA	long_non_coding	18.707	3.446	1.491	2.312	0.0207727	0.2052
ENSG00000226266	AC009961.1	lincRNA	long_non_coding	13.154	3.001	1.311	2.289	0.0221039	0.2111
ENSG00000260683	AL591643.1	lincRNA	long_non_coding	9.2	-3.278	1.433	-2.287	0.0222149	NA
ENSG00000222030	LINC01793	lincRNA	long_non_coding	57.772	3.025	1.323	2.286	0.022271	0.2112
ENSG00000238290	AL034417.2	lincRNA	long_non_coding	36.189	3.09	1.352	2.286	0.0222754	0.2112
ENSG00000233251	AC007743.1	antisense_RNA	long_non_coding	52.14	3.129	1.37	2.284	0.022377	0.2118
ENSG00000273162	AL133215.2	lincRNA	long_non_coding	10.923	3.281	1.437	2.283	0.0224446	0.212
ENSG00000248949	AC122719.1	lincRNA	long_non_coding	23.584	3.079	1.356	2.271	0.0231413	0.215
ENSG00000261292	AC110491.1	lincRNA	long_non_coding	9.028	3.565	1.571	2.269	0.0232399	NA
ENSG00000253616	AC107959.3	antisense_RNA	long_non_coding	12.139	-3.338	1.473	-2.266	0.0234612	0.2159
ENSG00000277534	AC007996.1	sense_intronic	long_non_coding	18.451	3.475	1.535	2.264	0.023549	0.216
ENSG00000237361	TUSC8	lincRNA	long_non_coding	23.601	3.14	1.39	2.26	0.0238521	0.2169
ENSG00000205865	FAM99B	antisense_RNA	long_non_coding	14.107	3.061	1.358	2.254	0.0242004	0.2187
ENSG00000273388	AC005291.2	antisense_RNA	long_non_coding	17.511	3.622	1.608	2.253	0.0242405	0.2189
ENSG00000250365	AL139353.2	antisense_RNA	long_non_coding	12.85	3.371	1.499	2.249	0.0245215	0.2197
ENSG00000228108	AC092839.1	antisense_RNA	long_non_coding	18.54	3.242	1.444	2.246	0.0247182	0.2204
ENSG00000234913	AC016027.2	sense_intronic	long_non_coding	22.53	3.098	1.382	2.242	0.024954	0.2209
ENSG00000260694	AC009145.3	antisense_RNA	long_non_coding	9.569	-3.396	1.524	-2.228	0.0258734	0.2246
ENSG00000234647	AL606970.3	lincRNA	long_non_coding	17.102	3.273	1.469	2.228	0.0258953	0.2247
ENSG00000197210	AP000550.1	lincRNA	long_non_coding	6.685	3.364	1.512	2.224	0.0261303	NA
ENSG00000253348	AC008514.1	antisense_RNA	long_non_coding	13.244	3.317	1.5	2.212	0.0269854	0.229
ENSG00000254367	AC087269.1	lincRNA	long_non_coding	6.431	3.403	1.544	2.204	0.0275453	NA
ENSG00000236922	LINC01378	lincRNA	long_non_coding	11.08	3.188	1.45	2.199	0.0278576	0.2325
ENSG00000255325	AC108136.1	lincRNA	long_non_coding	6.112	3.525	1.604	2.198	0.0279606	NA
ENSG00000228153	AL161793.1	lincRNA	long_non_coding	11.489	-3.532	1.617	-2.184	0.0289409	0.2372
ENSG00000231090	MIR4422HG	lincRNA	long_non_coding	14.764	3.123	1.432	2.181	0.0291952	0.2385
ENSG00000226425	AL358613.1	antisense_RNA	long_non_coding	8.56	-3.785	1.746	-2.169	0.0301145	NA
ENSG00000259119	AL132796.2	lincRNA	long_non_coding	16.657	3.008	1.388	2.168	0.0301645	0.2426
ENSG00000276317	AL357033.3	antisense_RNA	long_non_coding	10.311	-3.307	1.531	-2.16	0.0307394	0.2446
ENSG00000266774	AC116003.2	lincRNA	long_non_coding	12.542	3.742	1.74	2.151	0.0314774	0.2466
ENSG00000224329	LINC00297	lincRNA	long_non_coding	17.735	3.359	1.567	2.144	0.0320484	0.2483
ENSG00000261437	AC108860.2	antisense_RNA	long_non_coding	7.252	3.196	1.494	2.14	0.0323735	NA
ENSG00000237328	RAI1-AS1	antisense_RNA	long_non_coding	26.308	3.459	1.618	2.137	0.0325681	0.251
ENSG00000275431	AC244100.2	antisense_RNA	long_non_coding	9.405	3.563	1.668	2.135	0.0327269	0.2517
ENSG00000231529	AC096644.1	lincRNA	long_non_coding	8.255	-3.56	1.667	-2.135	0.0327448	NA
ENSG00000266171	AP001020.3	antisense_RNA	long_non_coding	5.245	3.391	1.589	2.135	0.0328015	NA
ENSG00000233048	LINC01722	lincRNA	long_non_coding	38.683	3.007	1.41	2.133	0.0329227	0.2522
ENSG00000226772	AL021393.1	antisense_RNA	long_non_coding	14.676	3.309	1.552	2.132	0.0330114	0.2522
ENSG00000265533	AC114689.3	lincRNA	long_non_coding	29.766	3.076	1.444	2.131	0.033114	0.2523
ENSG00000230962	LINC01520	lincRNA	long_non_coding	29.38	3.325	1.564	2.126	0.0334714	0.2537
ENSG00000235381	AL596202.1	antisense_RNA	long_non_coding	9.31	3.263	1.534	2.126	0.0334825	0.2537
ENSG00000233642	GPR158-AS1	antisense_RNA	long_non_coding	31.642	3.078	1.451	2.121	0.0339585	0.2554
ENSG00000280106	AC008555.8	TEC	TEC	14.124	3.62	1.708	2.119	0.034062	0.2558
ENSG00000225063	AC093422.2	antisense_RNA	long_non_coding	12.267	3.237	1.529	2.117	0.0342918	0.2564
ENSG00000281778	LINC00550	lincRNA	long_non_coding	16.169	3.502	1.656	2.115	0.0344464	0.2568
ENSG00000272719	AC006483.2	antisense_RNA	long_non_coding	14.634	-3.088	1.463	-2.112	0.0347094	0.2579
ENSG00000274863	AL135936.1	lincRNA	long_non_coding	9.073	3.594	1.713	2.098	0.0359079	NA
ENSG00000259282	SPATA8-AS1	antisense_RNA	long_non_coding	16.159	-3.14	1.503	-2.09	0.0366277	0.2639
ENSG00000265964	AC217774.2	lincRNA	long_non_coding	11.169	-3.225	1.545	-2.087	0.0368519	0.265
ENSG00000251455	AC092611.1	antisense_RNA	long_non_coding	4.815	3.566	1.72	2.073	0.0381561	NA
ENSG00000248801	C8orf34-AS1	antisense_RNA	long_non_coding	12.541	3.442	1.66	2.073	0.0381896	0.2696
ENSG00000229999	AL022238.2	antisense_RNA	long_non_coding	12.947	3.063	1.485	2.063	0.0391423	0.273
ENSG00000229242	AL358452.1	antisense_RNA	long_non_coding	8.275	-3.396	1.654	-2.054	0.0400217	NA
ENSG00000233479	AC017074.2	lincRNA	long_non_coding	9.444	3.067	1.495	2.052	0.0402072	0.276
ENSG00000255109	AC090458.1	lincRNA	long_non_coding	9.825	3.356	1.639	2.048	0.040567	0.2769
ENSG00000280134	AL731532.2	TEC	TEC	9.144	-3.203	1.568	-2.043	0.0410825	NA
ENSG00000233776	LINC01251	antisense_RNA	long_non_coding	15.893	3.383	1.663	2.034	0.0419468	0.2817
ENSG00000260686	AC008669.1	sense_overlapping	long_non_coding	11.863	3.315	1.636	2.027	0.0426893	0.2832
ENSG00000227938	AC104695.1	lincRNA	long_non_coding	20.284	-3.106	1.54	-2.017	0.043693	0.2861
ENSG00000225339	AL354740.1	processed_transcript	long_non_coding	6.237	3.773	1.881	2.005	0.0449366	NA
ENSG00000242104	AC092978.1	transcribed_unitary_pseudogene	pseudogene	43.425	-3.117	1.555	-2.005	0.0449657	0.2902
ENSG00000231964	AL731567.1	antisense_RNA	long_non_coding	12.537	3.293	1.651	1.995	0.0460824	0.2931
ENSG00000225535	LINC01393	lincRNA	long_non_coding	8.676	3.225	1.626	1.983	0.0473474	NA
ENSG00000236373	AL391704.2	lincRNA	long_non_coding	8.422	3.479	1.76	1.977	0.0480327	NA
ENSG00000232444	AC010745.4	lincRNA	long_non_coding	7.926	3.235	1.638	1.975	0.0482497	NA
ENSG00000245067	IGFBP7-AS1	antisense_RNA	long_non_coding	9.757	3.36	1.703	1.972	0.048557	0.3005
ENSG00000277199	LINC01632	lincRNA	long_non_coding	7.374	-3.13	1.599	-1.957	0.0503356	NA
ENSG00000259234	ANKRD34C-AS1	lincRNA	long_non_coding	11.887	3.137	1.62	1.936	0.0528209	0.3133
ENSG00000233372	AL137076.1	lincRNA	long_non_coding	11.628	-3.049	1.602	-1.904	0.0569643	0.3235
ENSG00000279512	AC011755.1	TEC	TEC	7.743	3.4	1.787	1.902	0.0571287	NA
ENSG00000241669	LINC01327	lincRNA	long_non_coding	14.785	3.271	1.722	1.899	0.0575657	0.3248
ENSG00000269921	AC068620.2	lincRNA	long_non_coding	23.245	3.096	1.642	1.885	0.0593793	0.3285
ENSG00000225986	UBXN10-AS1	antisense_RNA	long_non_coding	16.415	3.255	1.735	1.876	0.0606927	0.3315
ENSG00000236436	AC012361.1	lincRNA	long_non_coding	9.056	3.14	1.682	1.867	0.0618504	NA
ENSG00000259644	AC022613.3	sense_intronic	long_non_coding	6.019	-3.134	1.69	-1.855	0.0635824	NA
ENSG00000230248	Z98742.1	lincRNA	long_non_coding	3.932	-3.297	1.783	-1.849	0.0644202	NA
ENSG00000279860	AC008568.2	TEC	TEC	7.836	3.354	1.815	1.849	0.064524	NA
ENSG00000270562	AC097634.1	lincRNA	long_non_coding	6.996	3.152	1.713	1.84	0.0657681	NA
ENSG00000248898	AC022126.1	antisense_RNA	long_non_coding	6.413	3.053	1.702	1.794	0.072797	NA
ENSG00000279940	AC073862.3	TEC	TEC	16.646	3.069	1.714	1.791	0.073344	0.3577
ENSG00000249061	AC109492.1	lincRNA	long_non_coding	4.3	3.26	1.861	1.752	0.0798029	NA
ENSG00000255847	AP003717.1	antisense_RNA	long_non_coding	6.465	-3.08	1.776	-1.734	0.0829126	NA
ENSG00000212743	AL137145.1	lincRNA	long_non_coding	6.419	3.064	1.786	1.715	0.0862681	NA
ENSG00000241648	CADM2-AS2	antisense_RNA	long_non_coding	6.71	3.127	1.845	1.695	0.0900347	NA
ENSG00000256994	LINC02378	lincRNA	long_non_coding	6.505	3.053	1.808	1.688	0.0913489	NA
ENSG00000267627	AC118757.1	lincRNA	long_non_coding	4.524	3.325	1.97	1.688	0.0914015	NA
ENSG00000260000	AL133338.1	antisense_RNA	long_non_coding	42.694	-4.207	2.709	-1.553	0.120488	0.4477
ENSG00000270035	AL359881.2	lincRNA	long_non_coding	3.089	-3.008	1.998	-1.505	0.132206	NA
ENSG00000267927	AC010320.1	antisense_RNA	long_non_coding	49.363	-3.734	2.653	-1.408	0.159256	0.5028
